# Supplementary material for: Expression of Concern: Exploring Regional Variation in Roost Selection by Bats: Evidence from a Meta-Analysis
Source: PLoS One. 2024 Dec 18;19(12):e0316243. doi: 10.1371/journal.pone.0316243 (PMC11654921; doi:10.1371/journal.pone.0316243)
Supplement: S2 File — These files provide clarifications regarding sources, extraction and conversion of data; and descriptions of errors and their corrections provided by the corresponding author. Readers should also refer to the Expression of Concern notice section on dataset errors. (ZIP) [file pone.0316243.s002.zip]

Archive with 10 entries (9 files):
- S1-S9 Table Correction Reports/
- S1-S9 Table Correction Reports/S1_Table_correction_report.docx
- S1-S9 Table Correction Reports/S2_Table_correction_report.docx
- S1-S9 Table Correction Reports/S3_Table_correction_report.docx
- S1-S9 Table Correction Reports/S4_Table_correction_report.docx
- S1-S9 Table Correction Reports/S5_Table_correction_report.docx
- S1-S9 Table Correction Reports/S6_Table_correction_report.docx
- S1-S9 Table Correction Reports/S7_Table_correction_report.docx
- S1-S9 Table Correction Reports/S8_Table_correction_report.docx
- S1-S9 Table Correction Reports/S9_Table_correction_report.docx
